# Supplementary material for: The metastasis suppressor CD82/KAI1 inhibits fibronectin adhesion-induced epithelial-to-mesenchymal transition in prostate cancer cells by repressing the associated integrin signaling
Source: Oncotarget. 2016 Dec 1;8(1):1641–54. doi: 10.18632/oncotarget.13767 (PMC5352085; doi:10.18632/oncotarget.13767)
Supplement: Supplementary file 2 [file oncotarget-08-1641-s002.xlsx]

## Sheet: Sheet1
Supplementary Table S3: The clinopathological data of the tumor specimens on the human prosate cancer tissue microarray
				A222 : Prostate cancer tissues
No.	Coordinate		Age	Key Word	G	V	Size	L	Z	PNI	ANG	A	B	SV	PIN	LN	PSA	Stage	Multi
1	A	1, 2	59	Adenocarcinoma	6	5	2	l	p	0	0	0	0	0	0	0	0.02	2
2	A	3, 4	62	Adenocarcinoma	6	5	1	b	p	0	0	1	0	0	1	0	2.22	2
3	A	5, 6	62	Adenocarcinoma	6	5	0.9	b	p	1	0	1	1	0	1	0	0.37	2	x2
4	A	7, 8	78	Adenocarcinoma	7	20	3	b	pt	1	0	1	0	0	0	0	0.35	2
5	A	9		Non-neoplastic from A3, 4
6	A	10		Non-neoplastic from B5, 6
7	A	11		Non-neoplastic from G1, 2
8	A	12		Non-neoplastic from I5, 6
9	B	1, 2	64	Adenocarcinoma	7	20	4	b	p	1	0	0	0	0	1	0	16.55	2
10	B	3, 4	69	Adenocarcinoma	7	15	1.7	b	pt	1	0	0	1	0	1	1	17.1	2	x2
11	B	5, 6	67	Adenocarcinoma	7	30		b	p	1	0	1	1	0	1	0	1.77	2	x4
12	B	7, 8	67	Adenocarcinoma	7	10	2	l	p	1	0	1	1	0	1	0	5.6	2
13	B	9, 10	57	Adenocarcinoma	9	40	4	b	p	1	0	0	0	0	1	0	10.54	2	x3
14	B	11, 12	53	Adenocarcinoma	9	5	1.3	r	p	1	0	0	0	0	1	0	5.19	2
15	C	1, 2	62	Adenocarcinoma	7	15	2	b	p	0	0	0	0	0	1	0	7.83	2	x2
16	C	3, 4	68	Adenocarcinoma	7	5	1	b	p	1	0	1	0	0	1	0	9.03	2	x4
17	C	5, 6	58	Adenocarcinoma	7	10	1.3	b	p	1	0	0	0	0	0	0	0.07	2
18	C	7, 8	73	Adenocarcinoma	7	10	2	b	pt	0	0	0	1	0	1	0	9.53	2	x4
19	C	9, 10	46	Adenocarcinoma	9	30	2.4	b	t	1	0	0	0	0	0	0	26.95	2
20	C	11, 12	66	Adenocarcinoma	9	20	2.5	b	pt	1	0	1	0	0	0	0	9.12	2
21	D	1, 2	58	Adenocarcinoma	7	5	1.1	b	p	1	0	1	0	0	1	0	5.42	2	x2
22	D	3, 4	60	Adenocarcinoma	7	5	1.1	l	p	0	0	0	0	0	1	0	0.28	2
23	D	5, 6	64	Adenocarcinoma	7	5	1.2	r	p	1	0	0	0	0	1	0	0.04	2
24	D	7, 8	68	Adenocarcinoma	7	10	2	b	p	1	0	1	0	0	1	0	6.9	2
25	D	9, 10	64	Adenocarcinoma	7	40	2.8	b	pt	0	0	1	0	0	1	0	19.17	3
26	D	11, 12	64	Adenocarcinoma	7	15	2.2	b	pt	0	0	1	1	0	1	0	6.1	3	x2
27	E	1, 2	62	Adenocarcinoma	7	10	1.7	b	p	1	0	1	1	0	1	0	5.52	2	x2
28	E	3, 4	59	Adenocarcinoma	7	10	1.8	b	t	0	0	1	0	0	0	0	0.04	2	x2
29	E	5, 6	63	Adenocarcinoma	7	15	1.8	b	p	1	0	0	1	0	1	0	4.8	2
30	E	7, 8	57	Adenocarcinoma	7	10	1.2	r	tc	0	0	1	0	0	1	0	5.12	2
31	E	9, 10	64	Adenocarcinoma	9	60	2.5	b	p	1	1	1	1	1	0	0	130	3	x2
32	E	11, 12	65	Adenocarcinoma	9	90	6	b	e	1	0	1	1	0	1	0	23.82	3
33	F	1, 2	67	Adenocarcinoma	7	10	2.5	r	p	0	0	1	1	0	0	0	5	2
34	F	3, 4	61	Adenocarcinoma	7	10	2.2	b	p	1	0	1	0	0	1	0	0.15	2
35	F	5, 6	70	Adenocarcinoma	7	20	2.5	b	p	0	0	1	0	0	0	0	4.37	2	x2
36	F	7, 8	66	Adenocarcinoma	8	10	1.4	b	p	1	0	0	0	0	1	0	10.37	2	x2
37	F	9, 10	68	Adenocarcinoma	9	20	2.6	b	p	1	1	1	0	1	1	0	9.64	3	x2
38	G	1, 2	64	Adenocarcinoma	8	15	2.5	b	p	1	0	1	1	0	1	0	15.6	2	x4
39	G	3, 4	70	Adenocarcinoma	8	15	4	b	p	1	0	1	1	0	1	0	10.12	2
40	G	5, 6	56	Adenocarcinoma	8	15	1.8	b	p	1	0	1	0	0	1	0	10.38	2	x4
41	G	7, 8	57	Adenocarcinoma	8	30	4.2	b	p	1	0	1	1	0	0	0	14.24	2
42	H	1, 2	68	Adenocarcinoma	8	10	1.4	r	p	1	0	1	1	0	0	0	13	2
43	H	3, 4	53	Adenocarcinoma	8	25		r	p	1	1	0	1	0	0	0	5.1	2
44	H	5, 6	71	Adenocarcinoma	9	15	2	b	pc	1	0	1	0	0	1	0	7.93	2	x2
45	H	7, 8	51	Adenocarcinoma	9	20	2.1	b	p	0	0	1	0	0	1	0	0.06	2
46	I	1, 2	69	Adenocarcinoma	9	20	3	b	pt	1	0	1	0	0	1	0	135.45	2	x2
47	I	3, 4	68	Adenocarcinoma	9	70	4	b	pt	1	0	0	0	0	1	0	17.09	2
48	I	5, 6	60	Adenocarcinoma	9	25	2.4	l	p	1	0	1	0	0	0	0	13.88	2
49	I	7, 8	62	Adenocarcinoma	9	20	2.7	b	p	1	0	0	1	0	1	0	7.79	2
				A223(II) : Prostate cancer tissues
No	Coordinate		Age	Key word	G	V	Size	L	Z	PNI	ANG	A	B	SV	PIN	LN	PSA	Stage	Multi
1	A	1,2	64	Adeno carcinoma	6	30	2.2	l	p	1	1	x	1	1	0	0	7.74	3
2	A	3,4	60	Adeno carcinoma	7	40	2.3	b	pt	0	0	0	0	0	1	0	7.1	3	x3
3	A	5,6	60	Adeno carcinoma	7	40	5	l	p	1	0	1	1	0	1	0	44.3	3
4	A	7,8	58	Adeno carcinoma	9	60	3	r	pt	1	0	1	1	0	0	0	19	3
5	A	9,10	68	Adeno carcinoma	9	30	3.5	b	pt	1	0	1	0	0	0	0	11.49	3
6	A	11	Non-neoplastic from D1,2
7	B	1,2	66	Adeno carcinoma	7	15	2.5	b	pt	1	0	1	0	0	1	0	5.8	3	x2
8	B	3,4	65	Adeno carcinoma	7	30	3.5	b	p	1	0	1	0	0	1	0	0.1	3
9	B	5,6	61	Adeno carcinoma	7	15	2	b	p	1	0	0	1	0	0	0	4.06	3	x2
10	B	7,8	64	Adeno carcinoma	9	50	3.2	b	pt	1	1	0	1	1	0	0	9.05	3
11	B	9,10	60	Adeno carcinoma	9	35	2.5	b	pt	1	1	1	1	1	1	0	0.06	3
12	B	11	Non-neoplastic from G1,2
13	C	1,2	54	Adeno carcinoma	7	15	2	r	p	1	0	1	0	0	0	0	5.61	3
14	C	3,4	64	Adeno carcinoma	7	40	2.8	b	pt	0	0	1	0	0	1	0	19.17	3
15	C	5,6	64	Adeno carcinoma	7	15	2.2	b	pt	0	0	1	1	0	1	0	6.1	3	x2
16	C	7,8	68	Adeno carcinoma	9	25	3.5	b	p	1	0	0	0	1	1	0	22.64	3
17	C	9,10	67	Adeno carcinoma	9	25	2.8	l	p	1	0	0	0	1	1	0	9.27	3
18	C	11	Non-neoplastic from H3,4
19	D	1,2	65	Adeno carcinoma	7	30	3	b	pt	0	0	1	1	0	1	0	17.97	3
20	D	3,4	45	Adeno carcinoma	7	15	1.8	l	p	1	0	0	1	0	0	0	5.69	3
21	D	5,6	58	Adeno carcinoma	7	10		b	t	0	0	0	1	0	1	0	4.96	3
22	D	7,8	56	Adeno carcinoma	9	15	1.5	r	p	1	0	0	0	1	0	0	12.82	3
23	D	9,10	56	Adeno carcinoma	9	20	3	b	p	1	0	0	0	1	0	0	24.61	3
24	D	11	Non-neoplastic from H5,6
25	E	1,2	52	Adeno carcinoma	8	35	4	b	pt	1	0	1	0	0	1	0	22.37	3	x4
26	E	3,4	46	Adeno carcinoma	8	25	2.2	l	pc	1	0	0	0	0	1	0	0.05	3
27	E	5,6	66	Adeno carcinoma	9	95	3.8	b	p	1	1	1	1	1	0	0	3.5	3
28	E	7,8	64	Adeno carcinoma	9	20	3.5	b	pt	1	0	1	1	0	1	0	8.47	3
29	E	9,10	60	Adeno carcinoma	9	40	3.4	b	pt	1	0	1	0	1	1	0	32.77	3
30	E	11	Non-neoplastic from I1,2
31	F	1,2	66	Adeno carcinoma	9	80	3.7	b	p	0	0	1	1	0	0	0	98.5	3
32	F	3,4	68	Adeno carcinoma	9	30	1.8	b	pt	1	0	1	0	0	1	0	10.06	3	x2
33	F	5,6	66	Adeno carcinoma	9	25	2.8	b	p	1	0	1	0	0	0	0	21.72	3
34	F	7,8	62	Adeno carcinoma	9	40	3.8	b	p	1	0	1	1	0	1	0	17.12	3
35	F	9,10	65	Adeno carcinoma	9	80	3.5	b	e	1	0	1	1	1	0	0	14.39	3
36	F	11	Non-neoplastic from I3,4
37	G	1,2	67	Adeno carcinoma	9	15	2.3	l	p	1	0	1	1	0	1	0	9.7	3
38	G	3,4	64	Adeno carcinoma	9	80	5	b	e	1	0	1	1	1	1	0	12.95	3
39	G	5,6	73	Adeno carcinoma	9	30	3.2	l	p	1	1	1	0	1	1	0	8.99	3
40	G	7,8	58	Adeno carcinoma	9	85	4	b	e	1	0	1	1	0	0	0	7.43	3
41	G	9,10	57	Adeno carcinoma	9	15	1.8	b	p	1	0	1	0	0	0	0	5.6	3
42	G	11	Non-neoplastic from B7,8
43	H	1,2	67	Adeno carcinoma	9	60	3.6	b	p	1	0	1	1	0	1	0	18.85	3	x3
44	H	3,4	71	Adeno carcinoma	9	60	3.5	b	p	1	1	1	0	0	1	0	21.2	3	x2
45	H	5,6	70	Adeno carcinoma	9	65	2.5	b	p	0	0	0	1	1	1	0	0.04	3
46	H	7,8	49	Adeno carcinoma	9	15	2.4	l	p	1	1	1	0	1	0	0	19.57	3
47	H	9,10	63	Adeno carcinoma	9	35	2.9	b	e	1	0	1	1	0	0	0	20.4	3
48	H	11	Non-neoplastic from C7,8
49	I	1,2	65	Adeno carcinoma	9	35	4	b	p	1	0	0	0	0	0	0	31.58	3
50	I	3,4	64	Adeno carcinoma	9	15	2	b	p	1	0	0	0	0	0	0	13	3
51	I	5,6	65	Adeno carcinoma	9	90	6	b	e	1	0	1	1	0	1	0	23.82	3
52	I	7,8	67	Adeno carcinoma	9	30	2.1	b	p	1	0	0	0	1	0	0	18.54	3
53	I	9,10	66	Adeno carcinoma	10	95	4.5	b	e	1	0	1	1	1	0	0	2.6	3
